# Supplementary material for: Presynaptic hyperexcitability reversed by positive allosteric modulation of a GABABR epilepsy variant
Source: Brain. 2024 Jul 19;148(2):533–48. doi: 10.1093/brain/awae232 (PMC11788220; doi:10.1093/brain/awae232)
Supplement: awae232_Supplementary_Data [file awae232_supplementary_data.zip]

Archive with 4 entries (4 files):
- brain-2023-02216-File010.pdf
- brain-2023-02216-File011.avi
- brain-2023-02216-File012.avi
- brain-2023-02216-File013.pdf
